# Supplementary material for: From Parasitized to Healthy-Looking Ants (Hymenoptera: Formicidae): Morphological Reconstruction Using Algorithmic Processing
Source: Life (Basel). 2022 Apr 22;12(5):625. doi: 10.3390/life12050625 (PMC9145562; doi:10.3390/life12050625)
Supplement: Supplementary file 1 [file life-12-00625-s001.zip]

Archive with 3 entries (3 files):
- S1_morpho_data.xlsx
- S2_predict.traitvalues.R
- S3_anova_table.xlsx
