# Supplementary material for: From Parasitized to Healthy-Looking Ants (Hymenoptera: Formicidae): Morphological Reconstruction Using Algorithmic Processing
Source: Life (Basel). 2022 Apr 22;12(5):625. doi: 10.3390/life12050625 (PMC9145562; doi:10.3390/life12050625)
Supplement: Supplementary file 1 [file life-12-00625-s001.zip › S1_morpho_data.xlsx]

## Sheet: S1_morpho_data
species	id	infected	CL	POC	CW	FR	SL	EL	ML	PEH	PEL	NOH	NOL	PPH	PPL	SPST	SPL	MW	PEW	PPW	SPBA	SPWI	SPTI
T_sordidulus	cro_103(infested)	1	0.61	0.24	0.486	0.205	0.425	0.13	0.705	0.215	0.245	0.108	0.1515	0.203	0.16	0.139	0.091	0.34	0.14	0.205	0.205	0.175	0.165
T_sordidulus	cro_103(infested)	1	0.602	0.2325	0.49	0.2	0.416	0.1285	0.705	0.222	0.25	0.11	0.16	0.206	0.16	0.1485	0.09	0.345	0.14	0.202	0.202	0.176	0.168
T_sordidulus	cro_103(infested)	1	0.583	0.233	0.47	0.192	0.41	0.1225	0.672	0.21	0.23	0.1	0.14	0.198	0.145	0.138	0.096	0.32	0.135	0.196	0.196	0.166	0.162
T_sordidulus	cro_103(infested)	1	0.542	0.21	0.433	0.178	0.379	0.12	0.61	0.19	0.205	0.09	0.125	0.165	0.123	0.1285	0.0875	0.29	0.127	0.176	0.176	0.138	0.13
T_sordidulus	cro_103(infested)	1	0.548	0.22	0.45	0.182	0.3875	0.118	0.615	0.195	0.212	0.095	0.13	0.185	0.13	0.1235	0.0935	0.3	0.13	0.185	0.185	0.145	0.135
T_sordidulus	cro_103(infested)	1	0.57	0.222	0.46	0.184	0.4035	0.122	0.648	0.205	0.23	0.1	0.147	0.186	0.14	0.1255	0.089	0.305	0.136	0.19	0.19	0.148	0.142
T_sordidulus	cro_103(infested)	1	0.585	0.23	0.47	0.188	0.408	0.1245	0.665	0.21	0.232	0.096	0.1475	0.205	0.15	0.127	0.0865	0.32	0.14	0.198	0.198	0.16	0.152
T_sordidulus	cro_103(infested)	1	0.585	0.2285	0.478	0.195	0.42	0.131	0.7	0.235	0.245	0.118	0.146	0.22	0.148	0.151	0.093	0.335	0.148	0.212	0.212	0.16	0.172
T_sordidulus	cro_103(infested)	1	0.57	0.22	0.458	0.185	0.401	0.122	0.642	0.205	0.22	0.092	0.139	0.19	0.142	0.1315	0.0925	0.31	0.136	0.19	0.192	0.16	0.155
T_sordidulus	cro_103(infested)	1	0.6	0.223	0.484	0.196	0.4225	0.134	0.68	0.215	0.232	0.097	0.144	0.21	0.145	0.129	0.0895	0.332	0.155	0.22	0.22	0.16	0.152
T_sordidulus	cro_103(uninfested)	0	0.682	0.26	0.57	0.228	0.4925	0.169	0.79	0.245	0.265	0.12	0.165	0.23	0.17	0.1675	0.104	0.395	0.16	0.23	0.23	0.21	0.195
T_sordidulus	cro_103(uninfested)	0	0.652	0.252	0.528	0.215	0.4575	0.16	0.755	0.225	0.25	0.11	0.1575	0.208	0.16	0.165	0.105	0.36	0.152	0.218	0.218	0.19	0.178
T_sordidulus	cro_103(uninfested)	0	0.64	0.24	0.515	0.218	0.44	0.149	0.73	0.23	0.244	0.12	0.1615	0.202	0.148	0.149	0.095	0.355	0.145	0.208	0.208	0.188	0.175
T_sordidulus	cro_103(uninfested)	0	0.692	0.252	0.57	0.238	0.495	0.1715	0.805	0.245	0.26	0.122	0.159	0.228	0.162	0.1475	0.105	0.38	0.165	0.24	0.24	0.202	0.19
T_sordidulus	cro_103(uninfested)	0	0.682	0.2625	0.565	0.222	0.474	0.16	0.795	0.242	0.27	0.116	0.1715	0.22	0.172	0.162	0.1025	0.38	0.165	0.235	0.235	0.21	0.198
T_sordidulus	cro_103(uninfested)	0	0.685	0.26	0.546	0.225	0.484	0.161	0.8	0.248	0.268	0.122	0.1665	0.225	0.158	0.1615	0.1055	0.38	0.158	0.22	0.22	0.207	0.195
T_sordidulus	cro_103(uninfested)	0	0.69	0.256	0.555	0.235	0.4865	0.16	0.805	0.255	0.265	0.125	0.17	0.218	0.168	0.1555	0.105	0.388	0.156	0.228	0.17	0.208	0.198
T_sordidulus	cro_103(uninfested)	0	0.652	0.238	0.53	0.216	0.459	0.155	0.735	0.23	0.25	0.113	0.159	0.2	0.155	0.163	0.1035	0.355	0.153	0.205	0.17	0.197	0.182
T_sordidulus	cro_103(uninfested)	0	0.657	0.245	0.532	0.214	0.471	0.159	0.762	0.23	0.252	0.115	0.15	0.21	0.158	0.1535	0.1	0.36	0.15	0.212	0.165	0.19	0.18
T_sordidulus	cro_103(uninfested)	0	0.67	0.262	0.546	0.223	0.4785	0.155	0.77	0.238	0.24	0.112	0.155	0.22	0.16	0.165	0.108	0.388	0.162	0.23	0.173	0.19	0.182
T_sordidulus	cro_103(uninfested)	0	0.67	0.26	0.544	0.22	0.4825	0.15	0.76	0.23	0.245	0.118	0.16	0.222	0.155	0.165	0.108	0.385	0.16	0.225	0.178	0.198	0.188
T_sordidulus	cro_103(uninfested)	0	0.645	0.25	0.53	0.212	0.4625	0.14	0.72	0.22	0.235	0.11	0.15	0.208	0.15	0.153	0.104	0.36	0.155	0.208	0.16	0.195	0.185
T_sordidulus	cro_103(uninfested)	0	0.64	0.245	0.515	0.21	0.469	0.14	0.72	0.22	0.222	0.11	0.15	0.196	0.138	0.16	0.108	0.35	0.148	0.198	0.148	0.188	0.18
T_sordidulus	cro_103(uninfested)	0	0.63	0.24	0.508	0.204	0.4465	0.138	0.71	0.218	0.222	0.108	0.148	0.195	0.14	0.148	0.1	0.34	0.144	0.198	0.14	0.165	0.158
T_sordidulus	cro_103(uninfested)	0	0.665	0.256	0.548	0.22	0.478	0.145	0.765	0.243	0.24	0.115	0.16	0.222	0.15	0.172	0.11	0.38	0.17	0.233	0.17	0.205	0.19
T_nylanderi	1826-c-1-1	1	0.565	0.231875	0.48875	0.19375	0.4246875	0.11875	0.64375	0.200625	0.2325	0.100625	0.136875	0.1825	0.1375	0.150625	0.07625	0.32875	0.141875	0.2075	0.146875	0.18625	0.173125
T_nylanderi	1826-b-3-1	1	0.595	0.236875	0.50375	0.20875	0.4359375	0.12875	0.67125	0.211875	0.254375	0.094375	0.146875	0.19125	0.176875	0.15125	0.100625	0.351875	0.14875	0.219375	0.15125	0.19	0.17375
T_nylanderi	1826-b-2-1	1	0.61	0.24875	0.50875	0.20875	0.4515625	0.13	0.6625	0.21875	0.26	0.101875	0.1375	0.200625	0.16375	0.15	0.1	0.353125	0.15125	0.22875	0.148125	0.1875	0.171875
T_nylanderi	1826-b-1-1	1	0.625	0.25	0.5375	0.225	0.4659375	0.131875	0.72875	0.21875	0.26875	0.1125	0.1525	0.205	0.17625	0.15	0.071875	0.36125	0.156875	0.225	0.15	0.19375	0.17625
T_nylanderi	1826-a-3-1	1	0.65625	0.264375	0.53875	0.225625	0.4640625	0.14375	0.74375	0.2425	0.296875	0.113125	0.149375	0.234375	0.15	0.175	0.09375	0.38125	0.175	0.25	0.18125	0.20125	0.18625
T_nylanderi	1826-a-2-1	1	0.5775	0.2375	0.49	0.2	0.4246875	0.125625	0.65	0.201875	0.24375	0.101875	0.13125	0.1825	0.17625	0.15	0.08625	0.39375	0.145625	0.213125	0.1475	0.17625	0.163125
T_nylanderi	1826-a-1-1	1	0.6225	0.25125	0.5275	0.20875	0.4359375	0.12875	0.70875	0.213125	0.2625	0.111875	0.155625	0.198125	0.181875	0.174375	0.08125	0.351875	0.150625	0.219375	0.156875	0.19875	0.180625
T_nylanderi	1847-a-3-1	1	0.625	0.253125	0.5375	0.2175	0.4703125	0.1384375	0.72375	0.225	0.26375	0.113125	0.15	0.220625	0.1625	0.16125	0.08875	0.36125	0.15625	0.23875	0.165625	0.206875	0.195
T_nylanderi	1847-a-2-1	1	0.5725	0.21875	0.48875	0.196875	0.4153125	0.1325	0.7	0.23	0.274375	0.11125	0.15	0.23125	0.173125	0.1575	0.0875	0.35	0.16125	0.244375	0.161875	0.199375	0.1875
T_nylanderi	1847-a-1-1	1	0.59125	0.24375	0.50625	0.2	0.421875	0.1365625	0.6925	0.225625	0.264375	0.10125	0.14875	0.203125	0.1675	0.156875	0.1	0.3425	0.146875	0.220625	0.15	0.189375	0.18
T_nylanderi	1847-b-2-1	1	0.61	0.215625	0.525	0.21875	0.4515625	0.143125	0.7125	0.225	0.278125	0.109375	0.15	0.20625	0.168125	0.1625	0.090625	0.359375	0.15	0.234375	0.158125	0.190625	0.18625
T_nylanderi	1885-c-2-2-s	1	0.55625	0.225	0.4875	0.19875	0.406875	0.13625	0.6875	0.225	0.2825	0.115625	0.17	0.20625	0.15125	0.146875	0.0875	0.355	0.16875	0.2375	0.17	0.1925	0.1825
T_nylanderi	1885-c-3-1	1	0.58125	0.221875	0.50625	0.20625	0.415625	0.1359375	0.71875	0.24375	0.309375	0.115625	0.1734375	0.24375	0.203125	0.14375	0.08125	0.371875	0.17625	0.27	0.171875	0.2	0.190625
T_nylanderi	1885-b-1-1	1	0.6375	0.26875	0.5875	0.234375	0.465625	0.1421875	0.78125	0.271875	0.35	0.1125	0.15	0.225	0.16875	0.1734375	0.0890625	0.421875	0.19375	0.31875	0.21375	0.255	0.240625
T_nylanderi	1885-b-2-1	1	0.575	0.23625	0.51875	0.209375	0.4234375	0.138125	0.75625	0.2625	0.328125	0.115625	0.15625	0.26875	0.15625	0.16875	0.109375	0.3875	0.200625	0.295	0.209375	0.2375	0.228125
T_nylanderi	1885-b-3-1	1	0.62	0.246875	0.5375	0.2125	0.4509375	0.134375	0.70625	0.23625	0.30625	0.109375	0.1375	0.21875	0.20625	0.1625	0.103125	0.36375	0.169375	0.265625	0.17625	0.21375	0.20625
T_nylanderi	1885-a-1-1-s	1	0.64	0.2625	0.565	0.22375	0.469375	0.15	0.765	0.24875	0.32375	0.125	0.2	0.23125	0.17625	0.190625	0.09875	0.39375	0.175	0.265625	0.19375	0.240625	0.22625
T_nylanderi	1885-a-2-1	1	0.5875	0.21875	0.5075	0.2075	0.4340625	0.13375	0.72125	0.248125	0.3125	0.124375	0.160625	0.23125	0.18125	0.16875	0.1	0.375	0.190625	0.26875	0.183125	0.21875	0.21
T_nylanderi	1885-a-3-1	1	0.63625	0.253125	0.5625	0.234375	0.4496875	0.1340625	0.7625	0.25	0.30625	0.115625	0.1625	0.225	0.175	0.18125	0.09375	0.38125	0.19375	0.280625	0.1825	0.221875	0.20625
T_nylanderi	1885-c-1-2	0	0.625	0.246875	0.5625	0.22375	0.45375	0.1540625	0.7275	0.225	0.271875	0.09375	0.145	0.20625	0.15625	0.18125	0.096875	0.378125	0.146875	0.2375	0.15625	0.195625	0.185625
T_nylanderi	1885-c-2-2	0	0.6225	0.24375	0.5525	0.215625	0.4628125	0.1509375	0.7125	0.225625	0.26875	0.1125	0.146875	0.209375	0.181875	0.165625	0.0825	0.36875	0.13875	0.23125	0.16125	0.20625	0.195
T_nylanderi	1885-c-3-2	0	0.635	0.25625	0.575	0.225	0.4734375	0.153125	0.715	0.2325	0.30625	0.109375	0.159375	0.2125	0.184375	0.184375	0.1125	0.3875	0.16875	0.25125	0.165625	0.206875	0.195
T_nylanderi	1885-b-1-2	0	0.6675	0.25625	0.59375	0.2375	0.4828125	0.1625	0.74375	0.2375	0.30125	0.11125	0.165625	0.234375	0.190625	0.1875	0.109375	0.39375	0.175625	0.245625	0.17	0.210625	0.19375
T_nylanderi	1885-b-2-2	0	0.6625	0.271875	0.5875	0.23125	0.4840625	0.1634375	0.7625	0.23125	0.30625	0.11	0.165	0.21875	0.165625	0.18875	0.1075	0.390625	0.16875	0.25	0.17625	0.22375	0.213125
T_nylanderi	1885-b-3-2	0	0.6375	0.23875	0.55875	0.228125	0.470625	0.1459375	0.71375	0.225	0.3	0.108125	0.1575	0.21375	0.15625	0.14375	0.095	0.365	0.15625	0.239375	0.1725	0.2	0.1925
T_nylanderi	1885-a-1-2	0	0.6475	0.240625	0.5725	0.2325	0.4784375	0.15625	0.75	0.23375	0.2975	0.115625	0.156875	0.215625	0.171875	0.1875	0.0875	0.3925	0.1575	0.25625	0.17	0.21875	0.196875
T_nylanderi	1885-a-2-2	0	0.675	0.26875	0.59	0.238125	0.490625	0.150625	0.78125	0.2375	0.301875	0.110625	0.171875	0.215625	0.21875	0.19375	0.116875	0.40125	0.156875	0.25125	0.176875	0.233125	0.221875
T_nylanderi	1885-a-3-2	0	0.6625	0.253125	0.6025	0.2375	0.4965625	0.169375	0.775	0.238125	0.30125	0.114375	0.16875	0.225	0.176875	0.19375	0.095	0.400625	0.17625	0.241875	0.190625	0.23	0.21375
T_nylanderi	1847-b-1-2	0	0.63125	0.25	0.54	0.21625	0.4734375	0.1509375	0.70125	0.21875	0.275625	0.101875	0.14125	0.2	0.159375	0.168125	0.095	0.35375	0.14	0.22375	0.16125	0.19375	0.17875
T_nylanderi	1847-b-2-2	0	0.62375	0.250625	0.53	0.2125	0.46875	0.1528125	0.71875	0.221875	0.284375	0.109375	0.153125	0.19375	0.19375	0.175	0.1	0.361875	0.13875	0.21875	0.146875	0.19125	0.17625
T_nylanderi	1847-b-3-2	0	0.65375	0.25125	0.56375	0.23125	0.4775	0.1565625	0.7625	0.2275	0.283125	0.1125	0.15625	0.218125	0.18875	0.169375	0.075	0.375	0.163125	0.235	0.159375	0.20625	0.190625
T_nylanderi	1847-a-1-2	0	0.69375	0.275	0.60125	0.23875	0.493125	0.1565625	0.8	0.2425	0.30625	0.115625	0.171875	0.2325	0.18875	0.18	0.0925	0.405625	0.174375	0.24875	0.184375	0.210625	0.19375
T_nylanderi	1826-a-1-2	0	0.6525	0.26625	0.5625	0.220625	0.4571875	0.1465625	0.725	0.22375	0.27625	0.1075	0.155625	0.20125	0.15875	0.174375	0.100625	0.3725	0.15	0.239375	0.168125	0.206875	0.18875
T_nylanderi	1826-a-2-2	0	0.66625	0.273125	0.57625	0.225	0.4865625	0.1475	0.70875	0.228125	0.303125	0.09625	0.15375	0.221875	0.166875	0.18125	0.108125	0.39375	0.168125	0.2475	0.17	0.219375	0.203125
T_nylanderi	1826-a-3-2	0	0.65	0.261875	0.57	0.225625	0.48375	0.1534375	0.675	0.225625	0.281875	0.108125	0.155	0.203125	0.15625	0.18125	0.104375	0.38875	0.16875	0.2325	0.16875	0.20625	0.190625
T_nylanderi	1826-d-1-2	0	0.655	0.27	0.56625	0.22625	0.475	0.148125	0.7025	0.220625	0.27	0.10125	0.14875	0.20125	0.174375	0.19	0.11125	0.37375	0.1575	0.23375	0.168125	0.205625	0.195
T_nylanderi	1826-d-2-2	0	0.665	0.26125	0.56375	0.225	0.4696875	0.158125	0.75625	0.23625	0.279375	0.1075	0.146875	0.22125	0.155625	0.1875	0.109375	0.393125	0.1675	0.24875	0.130625	0.2175	0.2
T_nylanderi	1826-d-3-2	0	0.69375	0.284375	0.60375	0.24375	0.4934375	0.1675	0.7875	0.25	0.31125	0.115	0.1625	0.23	0.195	0.186875	0.11125	0.4175	0.1725	0.265	0.194375	0.238125	0.216875
T_nylanderi	1826-c-1-2	0	0.7	0.25	0.58875	0.238125	0.49125	0.1575	0.7625	0.2325	0.286875	0.113125	0.173125	0.22	0.1825	0.1675	0.104375	0.388125	0.175	0.241875	0.17625	0.219375	0.20125
T_unifasciatus	HUN039-1-1	0	0.59875	0.238125	0.5	0.199375	0.4284375	0.14375	0.68	0.205625	0.25625	0.093125	0.1459375	0.1875	0.17	0.131875	0.080625	0.35	0.158125	0.210625	0.14625	0.16375	0.155
T_unifasciatus	HUN039-1-2	0	0.61	0.246875	0.5125	0.196875	0.4396875	0.14375	0.70625	0.206875	0.28125	0.089375	0.1571875	0.201875	0.1575	0.1378125	0.11375	0.3675	0.168125	0.219375	0.149375	0.175625	0.15875
T_unifasciatus	HUN039-1-3	0	0.62375	0.245625	0.5	0.19375	0.45125	0.1475	0.71375	0.20625	0.280625	0.085	0.16	0.20125	0.166875	0.1571875	0.109375	0.35125	0.1625	0.2175	0.144375	0.186875	0.171875
T_unifasciatus	HUN039-2-1	0	0.605	0.23875	0.50375	0.19375	0.461875	0.154375	0.70125	0.205625	0.271875	0.096875	0.1559375	0.199375	0.15125	0.1525	0.1175	0.35	0.155625	0.208125	0.143125	0.176875	0.159375
T_unifasciatus	HUN039-2-2	0	0.65625	0.251875	0.54875	0.215625	0.4528125	0.1565625	0.77125	0.215	0.305625	0.10375	0.1728125	0.211875	0.160625	0.1628125	0.1196875	0.3825	0.17625	0.22375	0.160625	0.2	0.186875
T_unifasciatus	HUN039-2-3	0	0.60625	0.2375	0.49875	0.2	0.45125	0.14875	0.6975	0.213125	0.266875	0.09875	0.155625	0.188125	0.143125	0.119375	0.105	0.350625	0.161875	0.21	0.14375	0.150625	0.1375
T_unifasciatus	HUN039-3-1	0	0.60375	0.236875	0.51125	0.195625	0.43875	0.1525	0.72375	0.200625	0.281875	0.099375	0.1596875	0.191875	0.15625	0.1259375	0.094375	0.358125	0.16125	0.208125	0.144375	0.17625	0.164375
T_unifasciatus	HUN039-3-2	0	0.63625	0.25625	0.5325	0.20125	0.4590625	0.1475	0.75	0.2075	0.280625	0.104375	0.1659375	0.19375	0.16125	0.1425	0.0996875	0.361875	0.16375	0.20875	0.1525	0.180625	0.159375
T_unifasciatus	HUN039-4-1	0	0.62125	0.246875	0.52125	0.200625	0.4665625	0.1453125	0.74875	0.205625	0.27625	0.0975	0.1590625	0.194375	0.174375	0.138125	0.1090625	0.356875	0.16875	0.214375	0.155	0.1875	0.173125
T_unifasciatus	HUN039-4-2	0	0.6175	0.238125	0.51875	0.204375	0.4378125	0.150625	0.72875	0.2075	0.28125	0.09375	0.164375	0.19375	0.155625	0.144375	0.1	0.36	0.16375	0.213125	0.148125	0.181875	0.16875
T_unifasciatus	HUN039-5-1	0	0.63375	0.249375	0.535	0.201875	0.458125	0.154375	0.7375	0.211875	0.269375	0.090625	0.150625	0.195625	0.16375	0.143125	NA	0.369375	0.163125	0.218125	0.150625	NA	NA
T_unifasciatus	HUN039-5-2	0	0.60125	0.24125	0.5025	0.1875	0.445625	0.1440625	0.66875	0.200625	0.27	0.08875	0.16125	0.18875	0.174375	0.1315625	0.1065625	0.350625	0.16375	0.219375	0.1475	0.1775	0.16375
T_unifasciatus	HUN040-6-1	1	0.63875	NA	0.5125	0.205625	0.4671875	NA	0.775	0.229375	0.3075	0.101875	0.1721875	0.21875	0.171875	0.1309375	0.105625	0.376875	0.176875	0.22	0.161875	0.173125	0.1575
T_unifasciatus	HUN040-6-2	1	0.6	0.231875	0.50125	0.193125	0.4284375	0.1409375	0.715	0.20625	0.2975	0.09	0.15125	NA	NA	0.126875	0.106875	0.36375	0.17625	NA	0.166875	0.18125	0.1675
T_unifasciatus	HUN040-6-3	1	0.6475	0.255	0.5275	0.206875	0.4603125	0.149375	0.75375	0.226875	0.318125	0.116875	0.1746875	0.21875	0.1875	0.1428125	0.1065625	0.381875	0.170625	0.230625	0.168125	0.186875	0.178125
T_unifasciatus	HUN040-7-1	1	0.63625	0.25125	0.53625	0.215625	0.4734375	0.1475	0.78125	0.22625	0.3075	0.106875	0.178125	0.2	0.170625	0.1384375	0.113125	0.39375	0.17625	0.2375	0.170625	0.18125	0.16625
T_unifasciatus	HUN040-7-2	1	0.6775	0.273125	0.58625	0.2325	0.5134375	0.173125	0.8225	0.235	0.321875	0.12375	0.186875	0.22625	0.205625	0.139375	0.113125	0.420625	0.186875	0.23875	0.180625	0.188125	0.176875
T_unifasciatus	HUN040-7-3	1	0.625	0.249375	0.5125	0.205625	0.4728125	0.1446875	0.75875	0.230625	0.308125	0.104375	0.1921875	0.21375	0.169375	0.1659375	0.106875	0.381875	0.1875	0.233125	0.1675	0.194375	0.183125
T_unifasciatus	HUN040-8-1	1	0.60625	0.245	0.5025	0.195	0.4321875	0.1425	0.72375	0.215	0.288125	0.106875	0.17125	0.20125	0.17375	0.1503125	0.1071875	0.37	0.16625	0.230625	0.169375	0.195	0.180625
T_unifasciatus	HUN040-8-2	1	0.64875	0.248125	0.525	0.206875	0.47	0.1575	0.77625	0.219375	0.299375	0.1175	0.165	0.2125	0.174375	0.1528125	0.1103125	0.393125	0.175	0.231875	0.165625	0.2	0.18625
