# Supplementary material for: From Parasitized to Healthy-Looking Ants (Hymenoptera: Formicidae): Morphological Reconstruction Using Algorithmic Processing
Source: Life (Basel). 2022 Apr 22;12(5):625. doi: 10.3390/life12050625 (PMC9145562; doi:10.3390/life12050625)
Supplement: Supplementary file 1 [file life-12-00625-s001.zip › S3_anova_table.xlsx]

## Sheet: S3_anova_table
Trait	Component	Df	Sum.Sq	Mean.Sq	F.value	P	P.adjusted
CL	species	2	4.93654363345336E-29	2.46827181672668E-29	5.27781891548042E-29	1	1
CL	as.factor(infected)	1	21.1402748053474	21.1402748053474	45.2035069598138	3.05018820444512E-09	1.73860727653372E-07
CL	species:as.factor(infected)	2	21.784556982359	10.8922784911795	23.2905764526636	1.35616561279657E-08	7.5945274316608E-07
CL	Residuals	75	35.0751682122937	0.467668909497249	NA	NA	NA
POC	species	2	5.91275900366437E-29	2.95637950183218E-29	4.82559054915063E-29	1	1
POC	as.factor(infected)	1	12.6778181659782	12.6778181659782	20.693540693162	2.03553787236768E-05	0.000854925906394
POC	species:as.factor(infected)	2	19.3737201112507	9.68686005562534	15.811508741148	1.8637430449849E-06	8.75959231142904E-05
POC	Residuals	75	45.9484617227711	0.612646156303615	NA	NA	NA
CW	species	2	6.51118395598437E-30	3.25559197799218E-30	6.70008277110299E-30	1	1
CW	as.factor(infected)	1	23.6261402665916	23.6261402665916	48.6231371799482	1.0431198235175E-09	6.15440695875322E-08
CW	species:as.factor(infected)	2	17.9311161597768	8.96555807988838	18.4513236395889	3.04287315770533E-07	1.61272277358383E-05
CW	Residuals	75	36.4427435736317	0.485903247648423	NA	NA	NA
FR	species	2	3.60195121919078E-29	1.80097560959539E-29	3.30739043720434E-29	1	1
FR	as.factor(infected)	1	16.929217172935	16.929217172935	31.0895553991981	3.70566067606485E-07	1.92694355155372E-05
FR	species:as.factor(infected)	2	20.2309807885042	10.1154903942521	18.5765293096323	2.79820996555623E-07	1.51103338140036E-05
FR	Residuals	75	40.8398020385609	0.544530693847479	NA	NA	NA
SL	species	2	5.94110869244575E-29	2.97055434622287E-29	6.85115321262207E-29	1	1
SL	as.factor(infected)	1	22.7103202498352	22.7103202498352	52.3780632854515	3.32615459196204E-10	1.99569275517722E-08
SL	species:as.factor(infected)	2	22.7708367098047	11.3854183549024	26.2588178662405	2.26940980677007E-09	1.31625768792664E-07
SL	Residuals	75	32.51884304036	0.433584573871467	NA	NA	NA
ML	species	2	7.55118612595347E-29	3.77559306297674E-29	5.62801101012167E-29	1	1
ML	as.factor(infected)	1	6.89706277325821	6.89706277325821	10.2809663483156	0.001976309680295	0.065218219449733
ML	species:as.factor(infected)	2	20.7886291676441	10.3943145838221	15.4940736315203	2.33157080594879E-06	0.000107252257074
ML	Residuals	75	50.3143080590977	0.670857440787969	NA	NA	NA
PEH	species	2	2.18323418495737E-29	1.09161709247869E-29	1.52942444921564E-29	1	1
PEH	as.factor(infected)	1	0.0782005934986	0.0782005934986	0.109563967497393	0.741564123391756	1
PEH	species:as.factor(infected)	2	24.3910205714379	12.1955102857189	17.0866796884674	7.6810765733679E-07	3.91734905241763E-05
PEH	Residuals	75	53.5307788350635	0.713743717800847	NA	NA	NA
PEL	species	2	4.17356722668492E-29	2.08678361334246E-29	2.56057570533626E-29	1	1
PEL	as.factor(infected)	1	0.314474585782948	0.314474585782948	0.385874212904965	0.536359555094721	1
PEL	species:as.factor(infected)	2	16.5630322676489	8.28151613382444	10.16178624369	0.000124390078843	0.004726822996019
PEL	Residuals	75	61.1224931465682	0.814966575287576	NA	NA	NA
NOH	species	2	1.12051085646935E-29	5.60255428234677E-30	7.8287144784986E-30	1	1
NOH	as.factor(infected)	1	0.001785119908448	0.001785119908448	0.002494432604992	0.960299551266123	1
NOH	species:as.factor(infected)	2	24.3250898312658	12.1625449156329	16.9953001216654	8.17915075597951E-07	4.08957537798975E-05
NOH	Residuals	75	53.6731250488258	0.715641667317677	NA	NA	NA
NOL	species	2	7.47938745762672E-29	3.73969372881336E-29	4.96284334065049E-29	1	1
NOL	as.factor(infected)	1	1.49563481112776	1.49563481112776	1.98481528186687	0.1630165357678	1
NOL	species:as.factor(infected)	2	19.9889746336993	9.99448731684963	13.2634056210218	1.16955163366494E-05	0.000514602718813
NOL	Residuals	75	56.515390555173	0.75353854073564	NA	NA	NA
PPH	species	2	3.32463656649847E-31	1.66231828324923E-31	1.97976402006796E-31	1	1
PPH	as.factor(infected)	1	0.000970999778926	0.000970999778926	0.00115642740935	0.972962481452471	1
PPH	species:as.factor(infected)	2	15.0249219955829	7.51246099779144	8.94708320028832	0.000327514707065	0.012118044161393
PPH	Residuals	75	62.9741070046382	0.839654760061843	NA	NA	NA
PPL	species	2	1.69235316073195E-29	8.46176580365976E-30	9.85280699092447E-30	1	1
PPL	as.factor(infected)	1	0.70326455156805	0.70326455156805	0.818875167540345	0.368407004464918	1
PPL	species:as.factor(infected)	2	12.8854021239237	6.44270106196183	7.5018254506972	0.001071624499692	0.036435232989524
PPL	Residuals	75	64.4113333245083	0.858817777660111	NA	NA	NA
SPST	species	2	8.61661057118849E-30	4.30830528559425E-30	6.89614069341326E-30	1	1
SPST	as.factor(infected)	1	18.0060461548947	18.0060461548947	28.8215944286594	8.54328027357078E-07	4.18620733404968E-05
SPST	species:as.factor(infected)	2	13.1383412952926	6.56917064764629	10.515022038175	9.43039903535038E-05	0.003677855623787
SPST	Residuals	75	46.8556125498127	0.624741500664169	NA	NA	NA
SPL	species	2	1.06627185441055E-29	5.33135927205275E-30	7.75771615819206E-30	1	1
SPL	as.factor(infected)	1	14.3509035046195	14.3509035046195	20.8821484956079	1.88461066806739E-05	0.000810382587269
SPL	species:as.factor(infected)	2	12.1066145006356	6.05330725031779	8.80823014732046	0.000366429707871	0.01319146948334
SPL	Residuals	75	51.5424819947449	0.687233093263266	NA	NA	NA
MW	species	2	6.07977564844163E-30	3.03988782422081E-30	5.09208327079657E-30	1	1
MW	as.factor(infected)	1	7.25079232647629	7.25079232647629	12.1457239347751	0.000825429517339	0.028890033106853
MW	species:as.factor(infected)	2	25.975472702592	12.987736351296	21.755616925405	3.53846894583434E-08	1.94615792020889E-06
MW	Residuals	75	44.7737349709318	0.596983132945757	NA	NA	NA
PEW	species	2	1.04154291392462E-29	5.20771456962309E-30	7.02531878236754E-30	1	1
PEW	as.factor(infected)	1	0.011069390811692	0.011069390811692	0.014932845903722	0.903067451669981	1
PEW	species:as.factor(infected)	2	22.3930772648499	11.196538632425	15.104371044201	3.07506163489581E-06	0.00013837777357
PEW	Residuals	75	55.5958533443384	0.741278044591178	NA	NA	NA
PPW	species	2	4.46815747097839E-31	2.23407873548919E-31	3.06760257125252E-31	1	1
PPW	as.factor(infected)	1	0.178302390869221	0.178302390869221	0.24482613974262	0.622188354666782	1
PPW	species:as.factor(infected)	2	23.2005720657149	11.6002860328574	15.9282959442637	1.71691158419087E-06	8.24117560411618E-05
PPW	Residuals	75	54.6211255434159	0.728281673912212	NA	NA	NA
SPBA	species	2	1.19693175666264E-29	5.9846587833132E-30	6.97308663702258E-30	1	1
SPBA	as.factor(infected)	1	4.78746639609861	4.78746639609861	5.57816563325408	0.020782557505834	0.623476725175005
SPBA	species:as.factor(infected)	2	8.84370640973027	4.42185320486514	5.15216766905638	0.008005362414835	0.256171597274714
SPBA	Residuals	75	64.3688271941711	0.858251029255615	NA	NA	NA
SPWI	species	2	2.03532276522843E-29	1.01766138261422E-29	1.38248894319769E-29	1	1
SPWI	as.factor(infected)	1	5.00080548365453	5.00080548365453	6.7935743719339	0.011030503156137	0.341945597840242
SPWI	species:as.factor(infected)	2	17.7910830362437	8.89554151812183	12.0845577936423	2.82280496684546E-05	0.001129121986738
SPWI	Residuals	75	55.2081114801018	0.736108153068024	NA	NA	NA
SPTI	species	2	3.2102941057002E-29	1.6051470528501E-29	2.12371038324313E-29	1	1
SPTI	as.factor(infected)	1	2.88885088248871	2.88885088248871	3.82213118971805	0.054306242812965	1
SPTI	species:as.factor(infected)	2	18.4244982852471	9.21224914262357	12.1883843118761	2.60984501093472E-05	0.001070036454483
SPTI	Residuals	75	56.6866508322642	0.755822011096856	NA	NA	NA
